# Supplementary material for: Ehlers-Danlos: A Literature Review and Case Report in a Colombian Woman with Multiple Comorbidities
Source: Genes (Basel). 2022 Nov 15;13(11):2118. doi: 10.3390/genes13112118 (PMC9689997; doi:10.3390/genes13112118)
Supplement: Supplementary file 1 [file genes-13-02118-s001.zip]

Archive with 1 entries (1 files):
- genes-1939691-supplementary.pdf
